# Supplementary material for: A novel nonsense variant in SUPT20H gene associated with Rheumatoid Arthritis identified by Whole Exome Sequencing of multiplex families
Source: PLoS One. 2019 Mar 7;14(3):e0213387. doi: 10.1371/journal.pone.0213387 (PMC6405192; doi:10.1371/journal.pone.0213387)
Supplement: S1 Appendix — (XLSX) [file pone.0213387.s001.xlsx]

## Sheet: Pedigrees
family_id	individual_id	father_id	mother_id	sex	status	individual_name	WES	Other MAI 1	Other MAI 2
1	1_4	1_1	1_2	2	2	II:2
1	1_3	1_1	1_2	2	2	II:1		SJOGREN'S SYNDROME
1	1_8	1_1	1_2	1	1	II:5
1	1_6	1_1	1_2	1	1	II:4
1	1_5	1_1	1_2	2	1	II:3
1	1_2	0	0	2	2	I:1
2	2_6	2_1	2_2	1	1	II:4
2	2_3	2_1	2_2	2	2	II:2	X
2	2_10	2_1	2_2	2	1	II:1
2	2_9	2_1	2_2	1	2	II:6
2	2_8	2_4	2_3	2	2	III:1	X
2	2_7	2_1	2_2	2	1	II:5	X
3	3_9	3_1	3_2	2	1	II:1
3	3_5	3_1	3_2	2	1	II:5	X
3	3_8	3_1	3_2	1	2	II:2
3	3_4	3_1	3_2	2	2	II:6	X
3	3_3	3_1	3_2	1	2	II:7	X
3	3_7	3_1	3_2	2	1	II:3
3	3_6	3_1	3_2	2	1	II:4
3	3_2	0	0	2	1	I:1
3	3_1	0	0	1	2	I:2	X
4	4_5	4_1	4_2	1	2	II:5	X
4	4_4	4_1	4_2	1	2	II:6	X
4	4_13	4_1	4_2	2	2	II:8		SJOGREN'S SYNDROME
4	4_12	4_1	4_2	1	2	II:9
4	4_11	4_1	4_2	2	2	II:10
4	4_10	4_1	4_2	2	1	II:11
4	4_3	4_1	4_2	2	1	II:7	X
4	4_8	4_1	4_2	2	1	II:2
4	4_7	4_1	4_2	2	1	II:3
4	4_6	4_1	4_2	2	1	II:4
4	4_9	4_1	4_2	2	1	II:1
5	5_5	5_1	5_2	2	1	II:4	X
5	5_10	5_1	5_2	1	1	II:1
5	5_9	5_1	5_2	2	2	II:8
5	5_4	5_1	5_2	2	2	II:3	X
5	5_8	5_1	5_2	1	1	II:7
5	5_3	5_1	5_2	2	2	II:2	X
5	5_7	5_1	5_2	1	2	II:6
5	5_6	5_1	5_2	1	2	II:5
6	6_1	0	0	1	1	I:2	X
6	6_6	6_1	6_2	2	2	II:4
6	6_5	6_1	6_2	2	2	II:3	X	SJOGREN'S SYNDROME
6	6_3	6_1	6_2	2	2	II:1
6	6_4	6_1	6_2	2	2	II:2	X
6	6_7	6_1	6_2	2	1	II:5
6	6_2	0	0	2	1	I:1
7	7_7	7_4	7_3	2	1	III:3	X	LUPUS ERYTHEMATOSUS
7	7_9	7_6	7_8	1	1	III:1
7	7_10	7_6	7_8	2	2	III:2
7	7_6	7_1	7_2	1	1	II:1	X
7	7_5	7_1	7_2	2	2	II:3	X
7	7_3	7_1	7_2	2	2	II:4	X
8	8_4	8_1	8_2	2	2	II:1
8	8_6	0	0	2	1	I:3
8	8_3	8_F	8_6	1	2	II:6		THYROID AUTOIMMUNE DISEASE
8	8_7	8_F	8_6	2	2	II:3		THYROID AUTOIMMUNE DISEASE
8	8_8	8_F	8_6	1	1	II:4
8	8_9	8_F	8_6	2	1	II:5		THYROID AUTOIMMUNE DISEASE	VITILIGO
8	8_10	8_F	8_6	2	1	II:9		VITILIGO
8	8_11	8_F	8_6	1	1	II:8
8	8_5	8_F	8_6	1	1	II:2
8	8_12	8_F	8_6	2	1	II:7
9	9_5	9_1	9_2	1	1	II:1		TYPE 1 DIABETES
9	9_4	9_1	9_2	1	2	II:2	X	SJOGREN'S SYNDROME
9	9_3	9_1	9_2	2	2	II:3	X
10	10_8	10_5	10_6	2	1	II:5	X
10	10_7	10_5	10_6	2	2	II:4	X
10	10_4	10_1	10_2	1	1	II:2	X	VITILIGO
10	10_9	10_1	10_2	2	1	II:3		VITILIGO
10	10_3	10_1	10_2	2	2	II:1	X	THYROID AUTOIMMUNE DISEASE
11	11_6	11_1	11_2	2	1	II:4	X	THYROID AUTOIMMUNE DISEASE
11	11_4	11_1	11_2	2	2	II:2	X	SJOGREN'S SYNDROME
11	11_5	11_1	11_2	1	2	II:3	X	SJOGREN'S SYNDROME
11	11_8	11_1	11_2	2	2	II:6		SJOGREN'S SYNDROME	THYROID AUTOIMMUNE DISEASE
11	11_10	11_1	11_2	2	1	II:1
11	11_7	11_1	11_2	2	1	II:5	X
11	11_9	11_1	11_2	2	1	II:7
12	12_3	12_1	12_2	2	2	II:6		THYROID AUTOIMMUNE DISEASE
12	12_4	12_1	12_2	2	2	II:5		SJOGREN'S SYNDROME
12	12_5	12_1	12_2	2	1	II:4
12	12_6	12_1	12_2	2	1	II:3		THYROID AUTOIMMUNE DISEASE
12	12_7	12_1	12_2	2	1	II:2
12	12_9	12_1	12_2	1	1	II:1		THYROID AUTOIMMUNE DISEASE
13	13_3	13_1	13_2	1	1	II:1
13	13_4	13_1	13_2	2	2	II:2		THYROID AUTOIMMUNE DISEASE
13	13_6	13_1	13_2	2	1	II:4		THYROID AUTOIMMUNE DISEASE
13	13_7	13_1	13_2	2	1	II:5		THYROID AUTOIMMUNE DISEASE
13	13_8	13_1	13_2	2	1	II:6
13	13_9	13_F	13_4	1	2	III:1
15	15_1	0	0	1	1	I:2
15	15_2	0	0	2	2	I:1
15	15_3	15_1	15_2	1	1	II:1
15	15_4	15_1	15_2	2	2	II:2
15	15_5	15_1	15_2	2	2	II:3
15	15_6	15_1	15_2	2	2	II:4
16	16_5	16_1	16_2	1	1	II:1
16	16_7	16_3	16_4	2	1	II:4		LUPUS ERYTHEMATOSUS
16	16_9	16_3	16_4	2	1	II:3		PERNICIOUS ANEMIA
16	16_11	16_5	16_6	2	2	III:2		VITILIGO	SJOGREN'S SYNDROME
16	16_12	16_5	16_6	2	2	III:1		THYROID AUTOIMMUNE DISEASE
16	16_14	16_13	16_11	2	2	IV:1		THYROID AUTOIMMUNE DISEASE
17	17_3	17_1	17_2	1	1	II:8
17	17_4	17_1	17_2	1	1	II:6		THYROID AUTOIMMUNE DISEASE
17	17_5	17_1	17_2	2	2	II:2
17	17_6	17_1	17_2	2	1	II:1
17	17_7	17_1	17_2	2	2	II:3		THYROID AUTOIMMUNE DISEASE
17	17_8	17_1	17_2	1	1	II:4
17	17_9	17_1	17_2	1	1	II:5
17	17_11	17_4	17_10	2	1	III:1		THYROID AUTOIMMUNE DISEASE	ADDISON

## Sheet: Legend
sex	1 : male
	2 : female
status	1 : unaffected by RA
	2 : affected by RA
WES	X : sequenced by WES
individual name	FORMAT "generation : individual"
