# Supplementary material for: A novel nonsense variant in SUPT20H gene associated with Rheumatoid Arthritis identified by Whole Exome Sequencing of multiplex families
Source: PLoS One. 2019 Mar 7;14(3):e0213387. doi: 10.1371/journal.pone.0213387 (PMC6405192; doi:10.1371/journal.pone.0213387)
Supplement: S3 Appendix — (XLSX) [file pone.0213387.s003.xlsx]

## Sheet: README
This workbook contains all the unfiltered results of pVAAST analysis
run 1	77 genes	all variants	no co-variable controlled
run 2	49 genes	all variants	sex co-variable controlled
run 3	43 genes	only variant with the highest score	sex co-variable controlled
run 4	43 genes	all variants except the one with the highest score	sex co-variable controlled
From column G, we find the results per variant following the subsequent format :
info 1	variant position "CHR:POSITION"
info 2	pVAAST score
info 3	LOD score
info 4	nucleotide change
info 5	amino acid change
info 6	#controls,#cases

## Sheet: run1_without_covariable
##	total_control	98
##	total_seq_aff	19
RANK	Gene	p-value	p-value-ci	Score	LOD	Variants
1	SUSD5	0.000303	0.000198,0.000419	22.220	0.880	chr3:33216425;7.55;0;C->T;C->Y;0,2	del-chr3-33194619-9;7.47;0.28;GTGTTCACT->-;TVNT->-;0,1	chr3:33216450;5.14;0.6;G->A;R->W;0,2	chr3:33194990;0;0;C->A;E->D;68,9	chr3:33195309;0;0;A->G;L->S;21,3	chr3:33255592;0;0;A->G;F->L;157,30	chr3:33195284;0;0;G->A;N/A;21,3
2	AURKB	0.000528	0.000332,0.000746	15.930	0.900	chr17:8109861;8.24;0.9;C->G;G->R;0,2	chr17:8110585;5.54;0;C->T;V->M;0,1	chr17:8108331;0;0;A->G;M->T;175,35	chr17:8108339;0;0;G->A;N/A;136,28
3	KLHL1	0.00197	0.00121,0.00281	12.310	1.500	chr13:70681732;5.38;0.9;C->A;G->W;0,2	chr13:70549906;0;0;G->A;P->S;1,0	chr13:70681453;0;0;C->T;E->K;0,1	chr13:70275876;0;0.6;A->G;N/A;0,2	chr13:70413291;0;0;A->G;N/A;6,3
4	NEK1	0.00205	0.00127,0.00291	8.563	0.900	chr4:170506525;4.44;0.9;C->T;R->H;0,3	chr4:170315496;0;0;C->T;N/A;177,35	chr4:170477125;0;0;G->A;A->V;14,5	chr4:170398454;0;0;T->C;E->G;19,3	chr4:170428901;0;0;C->T;A->T;23,2	chr4:170347331;0;0;C->T;N/A;0,1	chr4:170482883;0;0;A->G;N/A;14,7
5	C16orf93	0.00315	0.00218,0.0042	9.820	0.900	chr16:30768844;5.66;0.9;G->A;R->W;0,2	del-chr16-30772005-2;0;0;AA->-;N/A;38,12
6	FAM48A	0.00397	0.00244,0.00567	15.150	0.900	chr13:37622040;10.99;0.9;T->A;K->*;0,3	chr13:37583831;0;0;G->A;T->M;82,11	chr13:37583812;0;0;A->G;N/A;6,1
7	CDKN2B	0.00397	0.00244,0.00567	8.370	0.900	chr9:22006147;4.22;0.9;C->T;D->N;0,2
8	GOLGA3	0.00571	0.00387,0.00773	13.150	0.900	chr12:133363022;6.44;0.9;C->T;R->H;0,2	chr12:133381560;4.56;0;T->G;T->P;0,2	chr12:133357412;0;0;T->C;K->R;53,7	chr12:133393323;0;0;C->T;G->E;15,6	chr12:133389998;0;0;T->C;N/A;33,7	chr12:133381312;0;0;C->T;N/A;0,1	chr12:133378440;0;0;C->T;N/A;50,8	chr12:133349620;0;0;C->G;N/A;160,30	chr12:133384864;0;0;G->A;P->L;55,13	chr12:133363006;0;0;G->A;N/A;67,9
9	RSG1	0.00742	0.00445,0.0107	9.848	0.900	chr1:16558713;5.44;0.9;G->A;R->W;0,3	chr1:16559044;0;0;C->A;G->V;3,1
10	C10orf53	0.00903	0.00574,0.0127	13.760	0.600	chr10:50901917;10.99;0.6;C->A;C->*;0,2	chr10:50902684;0;0;C->T;N/A;101,18	chr10:50901938;0;0;C->T;N/A;102,18
11	ABHD5	0.00935	0.006,0.0131	12.410	0.900	chr3:43753284;8.25;0.9;G->C;W->S;0,3	chr3:43743914;0;0;G->T;R->L;1,1	chr3:43760062;0;0;T->G;N/A;4,1
12	DHRS7C	0.00935	0.006,0.0131	7.125	0.600	chr17:9676206;3.51;0.6;A->G;F->S;0,2	chr17:9676134;0.11;0;G->A;S->L;16,6	chr17:9674976;0;0;T->C;N/A;16,5	chr17:9674922;0;0;A->G;N/A;16,5	chr17:9676148;0;0;C->T;N/A;16,6	chr17:9676115;0;0;C->G;E->D;3,1	chr17:9674901;0;0;C->T;N/A;10,4
13	TMOD2	0.00935	0.006,0.0131	7.070	0.600	chr15:52060595;4.3;0.6;C->T;P->L;0,2
14	SBNO1	0.00967	0.00627,0.0134	11.009	0.600	chr12:123806235;7.97;0.6;C->A;G->C;0,2	chr12:123806084;0.51;0;T->C;N->S;1,1	chr12:123825559;0;0;C->T;N/A;47,4	chr12:123799974;0;0;A->G;N/A;137,26	chr12:123810873;0;0;G->A;N/A;130,26	chr12:123806219;0;0;C->T;S->N;46,4
15	GPR35	0.0106	0.00706,0.0146	13.720	0.900	chr2:241569447;9.56;0.9;C->G;Y->*;0,2	chr2:241569442;0;0;G->A;A->T;4,0	chr2:241569692;0;0;C->T;T->M;40,6	chr2:241570092;0;0;C->T;N/A;21,2	chr2:241569849;0;0;C->T;N/A;21,2	chr2:241569585;0;0;C->T;N/A;4,2	chr2:241570047;0;0;C->T;N/A;0,0	chr2:241570127;0;0;C->T;T->M;21,2	chr2:241569454;0;0;G->A;V->I;1,2	chr2:241569742;0;0;C->A;R->S;5,0	chr2:241570249;0;0;A->C;S->R;111,25	chr2:241569492;0;0;G->C;N/A;3,1
16	PTGR1	0.0106	0.00706,0.0146	7.890	0.900	chr9:114345759;3.74;0.9;T->A;K->M;0,2	chr9:114359624;0;0;C->A;A->S;121,21
17	NOLC1	0.011	0.00733,0.0149	12.890	0.900	chr10:103917202;8.73;0.9;C->T;R->*;0,3	chr10:103922063;0;0;G->C;N/A;9,3	chr10:103920475;0;0;T->C;S->P;10,3	chr10:103912209;0;0;G->A;N/A;2,1	chr10:103912174;0;0;G->A;D->N;0,1
18	CCDC24	0.0116	0.00786,0.0157	6.410	0.600	chr1:44461756;3.66;0.6;G->A;R->Q;0,2	chr1:44461822;0;0;C->T;A->V;10,1	chr1:44457305;0;0;G->A;N/A;155,26
19	STC2	0.0132	0.00922,0.0176	8.740	0.600	chr5:172755066;5.97;0.6;C->A;R->L;0,2	chr5:172750235;0;0;A->G;N/A;1,1
20	ABCC1	0.0139	0.00976,0.0183	15.170	0.600	chr16:16208739;8.54;0.6;C->T;R->W;0,2	chr16:16218686;5.84;0;G->A;V->I;0,2	chr16:16162039;0;0;C->T;N/A;19,8	chr16:16138313;0;0;G->A;N/A;7,3	chr16:16139714;0;0;T->C;N/A;59,14	chr16:16138322;0;0;T->C;N/A;59,12	chr16:16228242;0;0;G->A;N/A;43,10	chr16:16162019;0;0;T->C;N/A;165,30
21	PTK2B	0.014	0.00814,0.0206	12.716	0.880	chr8:27255130;4.63;0.6;G->A;R->Q;0,2	chr8:27293308;4.4;0.28;G->T;G->V;1,1	chr8:27315900;0;0;A->G;N/A;165,35	chr8:27315876;0;0;A->G;N/A;165,35	chr8:27311703;0;0;T->C;N/A;165,35	chr8:27255263;0;0;A->G;N/A;81,12	chr8:27308585;0;0;A->C;K->T;90,19	chr8:27301725;0;0;C->G;N/A;17,5	chr8:27255146;0;0;G->A;N/A;81,12	chr8:27277537;0;0;G->A;N/A;79,19	chr8:27255128;0;0;T->C;N/A;81,10	chr8:27293865;0;0;C->T;N/A;75,16
22	EIF2AK2	0.0142	0.01,0.0187	9.010	0.600	chr2:37347149;6.24;0.6;C->T;G->R;0,2	chr2:37336403;0;0;G->C;N/A;10,2
23	TRAK2	0.0142	0.01,0.0187	6.450	0.600	chr2:202252596;3.68;0.6;C->T;R->Q;0,2	chr2:202252539;0;0;G->A;T->I;69,12	chr2:202260049;0;0;G->A;N/A;196,38	chr2:202252478;0;0;A->G;N/A;16,4	chr2:202264156;0;0;C->T;V->I;125,25	chr2:202245244;0;0;A->G;N/A;125,23
24	SLC9A6	0.0147	0.00867,0.0214	6.571	0.600	chrX:135122270;3.79;0.6;C->T;P->L;0,2	chrX:135122262;0;0;C->T;N/A;2,7
25	TIMM44	0.0153	0.00919,0.0222	11.370	0.560	chr19:7997576;8.79;0.56;G->T;P->Q;0,2	chr19:7992052;0;0;A->C;N/A;22,3	chr19:7992976;0;0;T->C;I->V;10,0	chr19:7999121;0;0;G->A;N/A;4,1	chr19:7992126;0;0;G->A;N/A;22,3	chr19:8003021;0;0;T->C;K->R;5,2	chr19:8000001;0;0;C->T;N/A;23,3	chr19:8005990;0;0.56;T->C;N/A;0,2
26	SMYD5	0.016	0.00972,0.023	8.362	0.670	chr2:73449902;4.62;0.07;G->A;R->Q;1,2	chr2:73450610;2.83;0.6;G->A;R->H;1,2	chr2:73441385;0;0;C->G;N/A;21,0
27	TUBGCP5	0.016	0.00972,0.023	7.210	0.600	chr15:22864369;4.44;0.6;G->A;R->H;0,2	chr15:22873325;0;0;A->G;N/A;16,2	chr15:22867570;0;0;C->T;N/A;6,2	chr15:22840279;0;0;G->T;N/A;16,2
28	PHOX2A	0.0167	0.0103,0.0238	12.360	0.300	chr11:71950885;10.99;0.3;G->A;Q->*;0,2
29	MNS1	0.0187	0.0119,0.0262	12.172	0.390	chr15:56736015;9.79;0.9;G->A;R->*;0,3	chr15:56721264;0;0;G->A;N/A;196,38	chr15:56736681;0;0.09;A->G;I->T;3,4	chr15:56756285;0;0;T->G;Q->P;22,4	chr15:56739063;0;0;C->T;N/A;11,2
30	ADRA2B	0.0193	0.0124,0.027	7.030	0.600	chr2:96780655;4.26;0.6;C->T;G->S;0,2	chr2:96781257;0;0;C->G;G->A;13,2	chr2:96780716;0;0;T->G;N/A;137,23
31	SECISBP2	0.02	0.0129,0.0278	7.320	0.300	chr9:91954819;5.95;0.3;G->T;R->I;0,2	chr9:91954848;0;0;C->G;Q->E;9,1	chr9:91933470;0;0;G->C;N/A;2,2
32	SPATA13	0.0207	0.0135,0.0286	12.999	0.600	chr13:24858405;8.76;0;A->G;N->S;0,3	chr13:24868977;7.3;0.6;C->T;R->C;1,2	chr13:24877308;0;0;A->G;N/A;66,10	chr13:24877445;0;0;T->C;N/A;39,8	chr13:24868919;0;0;T->C;N/A;8,1	chr13:24877151;0;0;A->G;N/A;68,10	chr13:24876752;0;0;T->C;N/A;66,10	chr13:24823699;0;0;G->A;G->S;11,1	chr13:24823894;0;0;C->T;R->W;10,1	chr13:24877179;0;0;G->A;N/A;68,10	chr13:24877550;0;0;G->C;N/A;66,9	chr13:24877442;0;0;G->A;N/A;66,10
33	FOXK2	0.0213	0.014,0.0293	11.711	1.200	chr17:80543821;6.18;0.3;C->T;R->W;0,2	chr17:80559439;0;0;C->T;N/A;0,1	chr17:80544069;0;0.9;A->G;N/A;0,3	chr17:80543972;0;0;C->T;A->V;1,1	chr17:80545076;0;0;A->G;I->V;6,1	chr17:80559272;0;0;C->T;P->L;5,1
34	EPB41L4A	0.024	0.0163,0.0325	18.194	0.880	chr5:111504714;11.26;0.6;G->A;R->*;0,2	chr5:111504782;2.84;0.28;C->A;R->L;2,2	chr5:111601969;0;0;C->T;V->I;3,1	chr5:111519740;0;0;T->C;N->S;132,17	chr5:111545670;0;0;C->G;S->T;133,17	chr5:111611076;0;0;A->G;N/A;83,10	chr5:111530284;0;0;A->G;Y->H;137,18	chr5:111504479;0;0;C->T;R->H;124,14
35	SLC25A16	0.024	0.0163,0.0325	12.350	0.300	chr10:70246944;10.98;0.3;G->A;R->*;0,2
36	USE1	0.026	0.0179,0.0348	12.360	0.300	chr19:17330089;10.99;0.3;C->T;R->*;0,2	chr19:17330060;0;0;T->C;L->S;196,38
37	MYOF	0.03	0.0175,0.0441	13.582	0.880	chr10:95083040;8.56;0.6;G->A;R->W;0,2	chr10:95079636;4.89;0;G->A;A->V;0,1	chr10:95070331;0;0;G->T;N/A;0,0	chr10:95083039;0;0;C->T;R->Q;10,3	chr10:95134589;0;0;G->A;N/A;1,2	chr10:95072906;0;0;T->C;N/A;168,29	chr10:95107428;0;0;G->A;R->C;10,2	chr10:95168634;0;0;A->G;N/A;4,0	chr10:95148835;0;0;T->C;N/A;9,2	chr10:95082882;0;0;G->A;N/A;9,1	chr10:95241999;0;0;A->C;N/A;196,38	chr10:95095792;0;0;A->G;N/A;18,1	chr10:95241986;0;0;C->A;N/A;27,5	chr10:95111005;0;0;T->C;N/A;16,1	chr10:95085594;0;0.28;T->C;N->D;1,1	chr10:95082894;0;0;G->A;N/A;9,1	chr10:95132729;0;0;T->C;N/A;1,1	chr10:95163809;0;0;G->T;N/A;14,2
38	INTS5	0.0314	0.0186,0.0459	13.350	0.600	chr11:62415889;10.58;0.6;G->A;R->*;0,2
39	VCL	0.0314	0.0186,0.0459	9.330	0.600	chr10:75855428;6.56;0.6;C->T;R->W;0,2	chr10:75871735;0;0;C->G;N/A;150,25	chr10:75848972;0;0;G->C;N/A;0,0
40	CIDEA	0.0314	0.0186,0.0459	9.330	0.600	chr18:12262897;6.56;0.6;C->T;R->W;0,2	chr18:12274104;0;0;G->T;V->F;82,12	chr18:12277358;0;0;C->T;N/A;11,1
41	CAND2	0.0342	0.0208,0.0493	12.784	0.900	chr3:12867010;6.65;0.3;C->T;R->C;1,2	chr3:12859342;3.7;0.6;C->T;L->F;0,2	chr3:12845013;1.65;0;C->T;S->L;2,1	chr3:12856856;0;0;A->G;Q->R;132,20	chr3:12861586;0;0;T->C;N/A;37,4	chr3:12859004;0;0;A->C;H->P;130,19	chr3:12861608;0;0;G->A;V->I;35,4	chr3:12857493;0;0;C->T;P->L;117,18	chr3:12858028;0;0;T->C;S->P;128,21	chr3:12848822;0;0;T->C;V->A;146,22	chr3:12838179;0;0;A->G;N/A;1,1	chr3:12858966;0;0;G->T;L->F;2,1	chr3:12875443;0;0;G->A;A->T;126,17
42	RRH	0.0342	0.0208,0.0493	6.960	0.600	chr4:110756547;4.21;0.6;T->C;F->S;0,2	chr4:110765361;0;0;T->G;N/A;195,38	chr4:110765372;0;0;A->G;N/A;161,37
43	STRN3	0.0342	0.0208,0.0493	5.390	0.300	chr14:31371744;4.02;0.3;G->A;T->M;0,2	chr14:31425437;0;0;T->C;N/A;56,7	chr14:31381351;0;0;T->C;N->S;92,19	chr14:31495140;0;0;C->G;N/A;0,0
44	KCNA3	0.0357	0.022,0.051	8.100	0.600	chr1:111216792;5.33;0.6;G->A;R->C;0,2
45	PCCA	0.0357	0.022,0.051	7.700	0.900	chr13:100921021;3.54;0.9;G->A;V->M;0,3	chr13:100888122;0;0;A->G;N/A;33,9	chr13:100962156;0;0;A->G;I->V;4,3
46	ZNF229	0.0371	0.0231,0.0527	11.410	0.900	chr19:44933794;7.25;0.9;G->A;R->*;0,2	chr19:44947050;0;0;T->C;N/A;76,20	chr19:44932972;0;0;C->T;G->R;73,10	chr19:44933504;0;0;G->A;N/A;15,4	chr19:44932521;0;0;C->T;R->Q;6,1	chr19:44933947;0;0;G->A;R->C;77,9	chr19:44934489;0;0;G->A;S->F;182,37	chr19:44933706;0;0;C->T;S->N;15,2	chr19:44934653;0;0;T->C;N/A;15,2
47	SCYL1	0.0385	0.0243,0.0544	7.070	0.600	chr11:65303482;4.3;0.6;C->T;P->L;0,2	chr11:65293446;0;0.6;C->G;L->V;0,2	chr11:65293819;0;0;G->A;N/A;16,1	chr11:65293463;0;0;G->A;N/A;4,6	chr11:65298114;0;0.07;C->T;N/A;0,2
48	NF1	0.0399	0.0254,0.0561	7.050	0.600	chr17:29684381;4.3;0.6;C->T;P->L;0,2	chr17:29653237;0;0;G->A;N/A;2,1	chr17:29483108;0;0;C->T;N/A;4,0	chr17:29508775;0;0;G->A;N/A;136,27
49	GALNT10	0.0414	0.0266,0.0578	3.930	0.300	chr5:153765901;2.56;0.3;G->A;A->T;0,2	chr5:153792490;0;0;C->T;N/A;4,0	chr5:153783753;0;0;C->T;N/A;32,6
50	DNAH8	0.051	0.0348271428571429,0.0695378571428571	13.396	0.900	chr6:38905957;6.02;0.9;C->T;T->M;0,2	chr6:38783296;2.36;0;A->G;Q->R;0,1	chr6:38800164;2.21;0;G->A;E->K;21,10	chr6:38951998;0;0;C->T;T->M;36,4	chr6:38750888;0;0;A->G;I->V;20,9	chr6:38919116;0;0;G->A;V->I;0,1	chr6:38750812;0;0;T->C;N/A;13,2	chr6:38746176;0;0;G->A;A->T;35,7	chr6:38773293;0;0;G->A;G->E;84,20	chr6:38759379;0;0;G->A;A->T;8,1	chr6:38980081;0;0;A->G;I->V;26,7	chr6:38757615;0;0;G->A;V->M;8,1	chr6:38816574;0;0;T->C;N/A;1,0	chr6:38800209;0;0;T->C;N/A;26,4	chr6:38743685;0;0.6;C->T;N/A;0,2	chr6:38781866;0;0;C->G;N/A;84,19	chr6:38841101;0;0;G->A;N/A;80,21	chr6:38743649;0;0;A->G;N/A;0,0	chr6:38705682;0;0;C->T;N/A;1,0	chr6:38897372;0;0;A->G;H->R;0,1	chr6:38843426;0;0;C->T;N/A;80,21	chr6:38820544;0;0;C->T;N/A;1,0	chr6:38875752;0;0;A->G;N/A;7,1	chr6:38919109;0;0;C->T;N/A;1,0	chr6:38957853;0;0;A->G;N/A;90,18	chr6:38903421;0;0;G->A;N/A;6,1	chr6:38851669;0;0;C->T;N/A;37,13	chr6:38899673;0;0;A->G;N/A;0,1	chr6:38820493;0;0;C->A;D->E;4,0	chr6:38899643;0;0;T->A;N/A;4,2	chr6:38690969;0;0;G->C;E->D;1,1	chr6:38729511;0;0;T->C;Y->H;35,7	chr6:38738337;0;0.6;T->C;N/A;0,2	chr6:38825329;0;0;C->T;N/A;80,21	chr6:38747770;0;0;G->A;G->R;11,2
51	SPNS1	0.0528	0.036,0.0712	5.810	0.300	chr16:28995583;4.44;0.3;G->A;R->H;0,2	chr16:28995757;0;0;C->A;N/A;141,27	chr16:28986144;0;0;C->G;N/A;0,2	chr16:28995145;0;0;C->T;N/A;16,0
52	FBN2	0.0556	0.0384,0.0745	9.750	0.900	chr5:127597502;5.59;0.9;C->T;E->K;0,3	chr5:127873186;0;0;C->T;N/A;16,3	chr5:127685135;0;0;C->T;V->I;135,27	chr5:127597535;0;0;C->T;E->K;0,0	chr5:127638759;0;0;A->G;N/A;16,5	chr5:127597518;0;0;G->A;N/A;25,2	chr5:127609633;0;0;G->A;S->L;13,2	chr5:127614472;0;0;A->G;N/A;135,29	chr5:127641567;0;0;G->A;N/A;2,1	chr5:127873114;0;0;G->C;N/A;16,3	chr5:127744469;0;0;G->A;P->S;3,0	chr5:127622491;0;0;T->C;M->V;12,3	chr5:127800510;0;0;G->A;R->W;0,1	chr5:127873094;0;0;G->A;A->V;6,3
53	NDUFAF2	0.0585	0.0408,0.0778	3.275	0.3	chr5:60448723;1.7;0.3;G->A;G->S;1,2	chr5:60241142;0;0;G->A;N/A;110,30
54	GARS	0.0599	0.042,0.0795	2.984	0.6	chr7:30649268;0;0.6;C->T;T->I;2,2	chr7:30634661;0;0;C->G;P->A;159,33	chr7:30673401;0;0;A->G;N/A;4,2	chr7:30655542;0;0;T->C;N/A;4,2	chr7:30634630;0;0;G->C;N/A;16,4	chr7:30673549;0;0;A->G;N/A;4,1	chr7:30671087;0;0;T->C;N/A;4,2
55	VSIG10L	0.0613	0.0432,0.0811	3.736	0.3	chr19:51841348;2.13;0.3;C->G;R->P;2,2	chr19:51843808;0;0;C->T;M->I;114,30	chr19:51844978;0;0;G->T;N/A;115,30	chr19:51837171;0;0;A->G;N/A;69,13	chr19:51845371;0;0;T->G;N->T;115,30	chr19:51845070;0;0.6;A->T;S->T;1,2	ins-chr19-51835892-1;0;0;-->G;-->P;196,38	chr19:51841417;0;0;C->T;R->Q;112,30
56	MYOM1	0.0628	0.0445,0.0827	11.396	0.56	chr18:3135644;10.25;0.56;C->T;E->K;0,2	chr18:3086065;0;0;C->T;D->N;14,2	chr18:3215158;0;0;C->G;V->L;23,9	chr18:3188976;0;0;A->G;S->P;81,18	chr18:3164385;0;0;C->T;N/A;53,2	chr18:3075746;0;0;G->A;N/A;34,5	chr18:3215083;0;0.56;T->C;S->G;0,2	chr18:3215230;0;0;C->T;N/A;53,12	chr18:3168816;0;0;G->A;N/A;61,16	chr18:3176063;0;0;C->T;N/A;71,15	chr18:3215030;0;0;C->A;N/A;11,5	chr18:3188857;0;0;A->G;N/A;21,0	chr18:3126811;0;0;A->G;I->T;34,5	chr18:3176040;0;0;C->G;G->A;150,29	chr18:3173964;0;0;G->A;N/A;71,16	chr18:3188873;0;0;G->A;T->M;20,0	chr18:3215156;0;0;C->G;N/A;23,9
57	CSMD2	0.0731	0.0433,0.107	14.690	1.500	chr1:34006763;7.76;0.6;G->A;R->W;0,2	chr1:34117945;1.2;0.9;C->T;V->I;0,3	chr1:34090679;0;0;T->C;N/A;19,7	chr1:34238283;0;0;T->C;H->R;43,8	chr1:34066567;0;0;G->A;R->W;1,1	chr1:34090751;0;0;T->A;E->D;1,0	chr1:34190951;0;0;C->G;E->D;1,2	chr1:34285342;0;0;G->A;N/A;110,19	chr1:34071525;0;0;C->T;R->K;100,19	chr1:34015872;0;0;C->T;R->Q;0,1	chr1:34285381;0;0;C->T;N/A;110,19	chr1:34112303;0;0;G->A;N/A;1,0	chr1:34038214;0;0;T->C;M->V;99,16
58	SHC3	0.0731	0.0433,0.107	8.630	0.300	chr9:91667039;7.26;0.3;T->A;D->V;0,2	chr9:91656963;0;0;T->C;N/A;130,27
59	ARHGAP22	0.0731	0.0433,0.107	9.01	0.6	chr10:49763577;6.24;0.6;C->T;G->R;0,2	chr10:49687800;0;0;G->A;N/A;168,31	chr10:49667795;0;0;T->C;N/A;196,38	chr10:49654403;0;0;C->T;N/A;110,21	chr10:49658943;0;0;G->T;T->K;7,2	chr10:49658842;0;0.6;C->G;G->R;2,2	chr10:49812917;0;0;T->C;N/A;63,10
60	HS1BP3	0.0831	0.0513,0.119	6.31	0.6	chr2:20845183;3.54;0.6;C->T;V->M;0,2	chr2:20818840;0;0;C->T;N/A;6,2	chr2:20838222;0;0;C->T;N/A;39,10	chr2:20818764;0;0;C->T;A->T;41,10	chr2:20818883;0;0;G->C;P->R;13,6	chr2:20818517;0;0;T->C;N/A;65,11	chr2:20818458;0;0;G->A;N/A;57,8	chr2:20824498;0;0;C->T;V->M;117,26	chr2:20838318;0;0;G->A;N/A;55,8	chr2:20818551;0;0;G->C;N/A;6,2	chr2:20818454;0;0;T->A;N/A;155,28	chr2:20824559;0;0;C->T;N/A;51,7
61	LMTK2	0.0963	0.062,0.135	7.59	0.6	chr7:97823004;4.84;0.6;C->T;S->L;0,2	chr7:97823125;0;0;G->A;N/A;8,2	chr7:97822115;0;0;T->A;L->M;99,21	chr7:97822060;0;0;G->A;N/A;5,0	chr7:97822210;0;0;G->A;N/A;99,21	chr7:97823629;0;0;A->G;N/A;8,2	chr7:97832980;0;0;G->A;S->N;5,0	chr7:97821855;0;0;T->C;I->T;8,2
62	LRRC16B	0.103	0.0675,0.143	10.699	0.9	chr14:24532375;2.27;0.9;C->T;P->L;0,3	chr14:24534916;1.45;0;G->T;G->V;16,4	chr14:24526206;0;0;T->C;N/A;44,6	chr14:24533474;0;0;G->A;R->H;11,3	chr14:24533539;0;0;C->A;L->M;88,17	chr14:24527220;0;0;C->T;N/A;9,1	chr14:24525599;0;0;A->C;K->Q;0,1	chr14:24529890;0;0;A->G;N/A;168,36	chr14:24529260;0;0;C->T;N/A;12,5	chr14:24534206;0;0.28;G->A;N/A;2,1	chr14:24534270;0;0;C->T;R->W;10,1	chr14:24529209;0;0;C->T;N/A;9,1
63	MAP4	0.103	0.0675,0.143	6.218	0.6	chr3:47908815;3.09;0.6;G->A;S->F;1,2	chr3:48040283;0;0;C->T;R->Q;28,2	chr3:47956424;0;0;C->T;V->I;67,8	chr3:47958037;0;0;G->T;S->Y;67,8
64	IFI44L	0.106	0.0702,0.147	8.716	0.32	chr1:79101171;7.1;0.32;T->A;Y->*;3,2	chr1:79093910;0;0;G->A;A->T;6,2	chr1:79102726;0;0;C->T;R->C;9,3	chr1:79093776;0;0;A->G;N->S;1,1	chr1:79093818;0;0;A->G;H->R;58,20	chr1:79095581;0;0;T->C;I->T;43,15	chr1:79095526;0;0;G->A;V->I;13,3
65	TRPM6	0.106	0.0702,0.147	5.511	0.3	chr9:77454973;6.24;0.3;C->T;G->R;1,2	chr9:77436641;0;0;G->A;N/A;73,13	chr9:77416972;0;0;C->T;N/A;18,2	chr9:77502160;0;0;G->A;T->I;94,16	chr9:77376633;0;0;A->G;N/A;17,8	chr9:77415284;0;0;A->C;N/A;68,10	chr9:77376647;0;0;T->C;K->E;29,9	chr9:77416891;0;0;G->A;N/A;0,2	chr9:77367203;0;0;T->C;Q->R;2,1	chr9:77407636;0;0;C->T;N/A;46,8	chr9:77377410;0;0;C->T;V->I;12,1	chr9:77400933;0;0;C->T;V->I;0,0
66	GXYLT2	0.126	0.0868,0.17	10.72	0.9	chr3:72957600;6.56;0.9;C->T;R->W;0,3	chr3:73024350;0;0;C->A;N/A;121,24
67	ACTN3	0.13	0.0896,0.174	4.67	0.3	chr11:66330330;3.3;0.3;T->C;F->L;0,2	chr11:66328055;0;0;A->G;N/A;40,5	chr11:66328095;0;0;T->C;*->R;98,21	chr11:66327673;0;0;G->A;R->Q;97,21	chr11:66329639;0;0;G->A;N/A;40,5	chr11:66329732;0;0;A->G;Q->R;97,21
68	PLTP	0.13	0.0896,0.174	7.61	0.3	chr20:44527687;6.24;0.3;C->T;G->R;0,2	chr20:44540037;0;0;A->G;F->L;0,0
69	FGD6	0.153	0.109,0.201	5.93	0.6	chr12:95528593;2.75;0.6;G->A;R->C;1,2	chr12:95602672;0;0;C->T;N/A;32,6	chr12:95611185;0;0;T->C;N/A;101,14	chr12:95604547;0;0;C->T;N/A;7,1	chr12:95603098;0;0;G->A;N/A;7,1	chr12:95604664;0;0;A->G;N/A;7,1	chr12:95602780;0;0;G->A;N/A;5,2	chr12:95611141;0;0;C->T;N/A;40,6	chr12:95611138;0;0;C->T;N/A;2,2	chr12:95502286;0;0;T->C;K->R;0,0	chr12:95502303;0;0;G->A;N/A;11,2	chr12:95611150;0;0;C->A;N/A;20,3	chr12:95604290;0;0;T->C;Q->R;14,2	chr12:95531442;0;0;T->C;N/A;39,12
70	GPSM2	0.183	0.135,0.235	5.780	0.700	chr1:109439616;2.56;0.6;G->A;A->T;0,2	del-chr1-109465166-3;0;0.0900000000000001;CTT->-;TS->-;0,12	chr1:109440215;0;0;G->A;R->Q;15,5
71	FNDC1	0.206	0.156,0.261	8.26	0.6	chr6:159655077;5.49;0.6;A->T;E->V;0,2	chr6:159655402;0;0;A->G;N/A;179,31	chr6:159654551;0;0;C->G;Q->E;179,31	chr6:159655102;0;0;A->G;N/A;179,31	chr6:159672455;0;0;C->T;N/A;136,25	chr6:159687181;0;0.6;C->T;R->W;2,2	chr6:159667961;0;0;T->G;N/A;62,10	chr6:159652931;0;0;G->C;E->Q;179,31	chr6:159654994;0;0;A->C;N/A;179,31	chr6:159655383;0;0;A->G;Q->R;179,31	chr6:159655084;0;0;C->G;D->E;179,31	chr6:159692405;0;0;C->T;N/A;8,4	chr6:159672542;0;0;C->T;N/A;26,5	chr6:159654539;0;0;G->A;G->S;2,0	chr6:159650978;0;0;A->G;T->A;42,12	chr6:159672419;0;0;G->C;N/A;26,5	chr6:159654487;0;0;G->T;N/A;179,31	chr6:159653635;0;0;C->G;N/A;154,26	chr6:159655326;0;0;T->C;L->P;179,31	chr6:159670100;0;0;A->G;T->A;8,4	chr6:159621087;0;0;C->T;P->S;8,3	chr6:159654913;0;0;C->T;N/A;25,5
72	ADAMTS8	0.218	0.13,0.321	3.815	0.6	chr11:130275533;0.86;0.6;C->T;G->S;2,2	chr11:130297957;0;0;T->C;N/A;169,33	chr11:130275749;0;0;T->C;T->A;43,9	chr11:130275999;0;0;G->A;N/A;0,2	chr11:130297748;0;0;G->C;A->G;9,5	chr11:130281488;0;0;G->A;A->V;156,31	chr11:130297948;0;0;C->G;E->D;123,17
73	SLC34A3	0.229	0.176,0.287	5.113	0.3	chr9:140130522;4.44;0.3;G->A;R->H;0,2	chr9:140130882;0;0;A->C;N/A;87,13	chr9:140127809;0;0;G->A;D->N;1,1	chr9:140128914;0;0;C->T;N/A;0,1	chr9:140130606;0;0;A->T;E->V;164,35	chr9:140128085;0;0;T->C;N/A;81,18	chr9:140130653;0;0.3;A->T;I->F;0,2	chr9:140127051;0;0;G->A;R->H;16,1
74	PRUNE2	0.248	0.154,0.357	5.1	0.3	chr9:79259691;3.32;0.3;C->A;V->F;1,2	chr9:79322720;0;0;A->G;N/A;152,29	chr9:79322294;0;0;A->G;N/A;6,0	del-chr9-79318376-15;0;0;GTGACAGCCTGCAAC->-;TLQAVT->-;151,29	chr9:79318367;0;0;T->C;N->S;32,6	chr9:79320991;0;0;C->T;A->T;0,1	chr9:79318677;0;0;T->C;S->G;151,29	chr9:79324408;0;0;T->C;K->E;12,1	chr9:79324439;0;0;A->G;N/A;29,6	chr9:79324741;0;0;T->C;N->D;113,20	chr9:79318585;0;0;G->C;N/A;4,3	chr9:79320095;0;0;T->G;L->F;35,6	chr9:79324955;0;0;C->T;M->I;29,6	chr9:79318995;0;0;C->T;E->K;13,4	chr9:79318812;0;0;C->T;A->T;6,0	chr9:79325297;0;0;T->G;N/A;29,6	chr9:79318471;0;0;C->T;N/A;151,29	chr9:79322710;0;0;C->T;V->I;4,0	chr9:79325615;0;0;A->G;N/A;152,29	chr9:79321871;0;0;C->T;N/A;122,23	chr9:79320640;0;0;C->T;A->T;151,29	chr9:79318921;0;0;A->G;N/A;112,20	chr9:79325759;0;0;C->T;N/A;29,6	chr9:79321276;0;0;T->C;T->A;152,29	chr9:79320847;0;0;G->C;Q->E;29,6	chr9:79322068;0;0;G->T;H->N;116,23	chr9:79324179;0;0;G->A;T->M;113,20	chr9:79318402;0;0;C->G;N/A;1,1	chr9:79322674;0;0;A->G;C->R;152,29	chr9:79318824;0;0;T->C;R->G;6,0	ins-chr9-79324135-12;0;0;-->TGACTGTTGCAG;-->LQQS;117,23	chr9:79318998;0;0;A->G;S->P;151,29	chr9:79325558;0;0;G->C;N/A;115,23
75	DNAH10	0.277	0.178,0.393	11.563	0.6	chr12:124409693;3.82;0.6;C->T;R->C;0,2	chr12:124337772;3.09;0;C->T;T->M;6,4	chr12:124281322;0;0;T->C;N/A;19,8	chr12:124323029;0;0;C->A;N/A;0,1	chr12:124360032;0;0;C->T;N/A;1,1	chr12:124330239;0;0;C->A;A->E;0,1	chr12:124401172;0;0;G->A;D->N;0,1	chr12:124358121;0;0;A->G;N->S;0,1	chr12:124399436;0;0;G->A;V->I;0,1	chr12:124377814;0;0;A->G;N/A;8,4	chr12:124323081;0;0;G->A;V->I;0,1	chr12:124352590;0;0;C->T;N/A;0,1	chr12:124283801;0;0;A->G;N/A;8,2	chr12:124371835;0;0;G->A;N/A;1,0	chr12:124343753;0;0;G->A;N/A;0,1	chr12:124387574;0;0;G->A;N/A;45,9	chr12:124417973;0;0;C->T;N/A;3,0	chr12:124409630;0;0;G->T;V->F;0,1	chr12:124317874;0;0;C->T;N/A;12,4	chr12:124352505;0;0;T->A;L->H;0,1	chr12:124267703;0;0;T->C;N/A;123,17	ins-chr12-124420076-4;0;0;-->AGGA;N/A;71,16	chr12:124341635;0;0;G->C;M->I;0,1	chr12:124399005;0;0;G->A;N/A;9,0	chr12:124401117;0;0;C->T;N/A;0,1	chr12:124265687;0;0;T->C;S->P;128,21	chr12:124330311;0;0;C->T;T->M;18,7	chr12:124288264;0;0;G->A;V->I;7,2	chr12:124274474;0;0;A->G;I->V;135,23	chr12:124387586;0;0;A->G;N/A;45,9	chr12:124288212;0;0;C->T;N/A;7,2	chr12:124330532;0;0;G->A;R->Q;0,1	chr12:124325977;0;0;T->G;L->V;174,37
76	RBBP8	0.376	0.261,0.51	1.801	0.3	chr18:20602153;0.28;0.3;G->A;R->Q;2,2	chr18:20513374;0;0;C->T;N/A;22,6	chr18:20573556;0;0;G->A;R->H;2,1	chr18:20577669;0;0;G->A;N/A;22,6	chr18:20573434;0;0;T->C;N/A;1,1
77	DNAH11	1	1.1	0	0	chr7:21939698;0;0.9;G->C;N/A;1,3	chr7:21882209;0;0;G->A;N/A;4,1	chr7:21765452;0;0;C->T;N/A;97,25	chr7:21582964;0;0;A->T;N/A;94,12	chr7:21609691;0;0;C->T;N/A;9,1	chr7:21913099;0;0.9;G->A;N/A;0,3	chr7:21603886;0;0;A->G;N/A;6,1	chr7:21778449;0;0;C->T;N/A;136,34	chr7:21628242;0;0;C->G;N/A;26,7	chr7:21582917;0;0;C->T;N/A;27,2	chr7:21598564;0;0;A->G;N/A;1,0	chr7:21640405;0;0;A->G;N/A;154,35	chr7:21639572;0;0;A->G;N/A;8,1	chr7:21628197;0;0;A->G;N/A;26,7	chr7:21779278;0;0;A->G;N/A;131,30	chr7:21775387;0;0;T->C;N/A;3,1	chr7:21778429;0;0;T->C;N/A;15,1	chr7:21765497;0;0;G->A;N/A;56,8	chr7:21598500;0;0;A->G;N/A;0,2	chr7:21901566;0;0;T->C;N/A;169,26	chr7:21630982;0;0;A->G;N/A;65,16	chr7:21775369;0;0;G->A;N/A;11,2	chr7:21856151;0;0;G->A;N/A;73,12	chr7:21600745;0;0;C->T;N/A;1,1	chr7:21934511;0;0;G->A;N/A;5,1	chr7:21640361;0;0;T->C;N/A;93,19	chr7:21818674;0;0;G->A;N/A;0,1	chr7:21641218;0;0;G->A;N/A;150,35	chr7:21901593;0;0.61;G->A;N/A;3,3	del-chr7-21940558-4;0;0;ACTT->-;N/A;190,38	chr7:21599233;0;0;C->T;N/A;77,14	chr7:21678643;0;0;A->G;N/A;7,2	chr7:21939032;0;0;C->A;N/A;69,15	chr7:21824122;0;0;G->A;N/A;21,3	chr7:21628237;0;0;C->T;N/A;195,37	chr7:21621631;0;0;G->A;N/A;10,1	chr7:21932044;0;0;C->T;N/A;81,17	chr7:21723431;0;0;G->A;N/A;41,6	chr7:21893993;0;0;G->T;N/A;149,24	chr7:21775443;0;0;G->A;N/A;168,35	chr7:21659645;0;0;T->C;N/A;70,17	chr7:21805095;0;0;G->A;N/A;4,0	chr7:21582963;0;0;G->T;N/A;94,12

## Sheet: run2_with_covariable
##	total_control	98
##	total_seq_aff	19
RANK	Gene	p-value	p-value-ci	Score	LOD	Variants
1	SUSD5	0.000626	0.000412,0.000861	22.220	0.880	chr3:33216425;7.55;0;C->T;C->Y;0,2	del-chr3-33194619-9;7.47;0.28;GTGTTCACT->-;TVNT->-;0,1	chr3:33216450;5.14;0.6;G->A;R->W;0,2	chr3:33195309;0;0;A->G;L->S;21,3	chr3:33255592;0;0;A->G;F->L;157,30	chr3:33195284;0;0;G->A;N/A;21,3	chr3:33194990;0;0;C->A;E->D;68,9
2	TMOD2	0.00197	0.00121,0.00281	7.070	0.600	chr15:52060595;4.3;0.6;C->T;P->L;0,2
3	AURKB	0.00228	0.00147,0.00319	15.930	0.900	chr17:8109861;8.24;0.9;C->G;G->R;0,2	chr17:8110585;5.54;0;C->T;V->M;0,1	chr17:8108339;0;0;G->A;N/A;136,28	chr17:8108331;0;0;A->G;M->T;175,35
4	NEK1	0.00307	0.00212,0.00411	8.563	0.900	chr4:170506525;4.44;0.9;C->T;R->H;0,3	chr4:170477125;0;0;G->A;A->V;14,5	chr4:170482883;0;0;A->G;N/A;14,7	chr4:170315496;0;0;C->T;N/A;177,35	chr4:170428901;0;0;C->T;A->T;23,2	chr4:170347331;0;0;C->T;N/A;0,1	chr4:170398454;0;0;T->C;E->G;19,3
5	DHRS7C	0.00413	0.00257,0.00586	7.125	0.600	chr17:9676206;3.51;0.6;A->G;F->S;0,2	chr17:9676134;0.11;0;G->A;S->L;16,6	chr17:9676115;0;0;C->G;E->D;3,1	chr17:9674976;0;0;T->C;N/A;16,5	chr17:9674901;0;0;C->T;N/A;10,4	chr17:9676148;0;0;C->T;N/A;16,6	chr17:9674922;0;0;A->G;N/A;16,5
6	GOLGA3	0.00571	0.00387,0.00773	13.150	0.900	chr12:133363022;6.44;0.9;C->T;R->H;0,2	chr12:133381560;4.56;0;T->G;T->P;0,2	chr12:133393323;0;0;C->T;G->E;15,6	chr12:133381312;0;0;C->T;N/A;0,1	chr12:133363006;0;0;G->A;N/A;67,9	chr12:133384864;0;0;G->A;P->L;55,13	chr12:133378440;0;0;C->T;N/A;50,8	chr12:133389998;0;0;T->C;N/A;33,7	chr12:133360530;0;0;T->C;N/A;196,38
7	CDKN2B	0.00571	0.00387,0.00773	8.370	0.900	chr9:22006147;4.22;0.9;C->T;D->N;0,2
8	C16orf93	0.00603	0.00414,0.0081	9.820	0.900	chr16:30768844;5.66;0.9;G->A;R->W;0,2	del-chr16-30772005-2;0;0;AA->-;N/A;38,12
9	FAM48A	0.00677	0.00394,0.00996	15.150	0.900	chr13:37622040;10.99;0.9;T->A;K->*;0,3	chr13:37583812;0;0;A->G;N/A;6,1	chr13:37583831;0;0;G->A;T->M;82,11
10	INTS5	0.00677	0.00394,0.00996	13.350	0.600	chr11:62415889;10.58;0.6;G->A;R->*;0,2
11	EPB41L4A	0.00682	0.0048,0.00901	18.194	0.880	chr5:111504714;11.26;0.6;G->A;R->*;0,2	chr5:111504782;2.84;0.28;C->A;R->L;2,2	chr5:111601969;0;0;C->T;V->I;3,1	chr5:111519740;0;0;T->C;N->S;132,17	chr5:111611076;0;0;A->G;N/A;83,10	chr5:111504479;0;0;C->T;R->H;124,14	chr5:111545670;0;0;C->G;S->T;133,17	chr5:111530284;0;0;A->G;Y->H;137,18
12	KLHL1	0.00714	0.00507,0.00938	12.310	1.500	chr13:70681732;5.38;0.9;C->A;G->W;0,2	chr13:70681453;0;0;C->T;E->K;0,1	chr13:70549906;0;0;G->A;P->S;1,0	chr13:70275876;0;0.6;A->G;N/A;0,2	chr13:70413291;0;0;A->G;N/A;6,3
13	SPATA13	0.00871	0.00548,0.0123	12.999	0.600	chr13:24858405;8.76;0;A->G;N->S;0,3	chr13:24868977;7.3;0.6;C->T;R->C;1,2	chr13:24823699;0;0;G->A;G->S;11,1	chr13:24877442;0;0;G->A;N/A;66,10	chr13:24877308;0;0;A->G;N/A;66,10	chr13:24876752;0;0;T->C;N/A;66,10	chr13:24868919;0;0;T->C;N/A;8,1	chr13:24877179;0;0;G->A;N/A;68,10	chr13:24877550;0;0;G->C;N/A;66,9	chr13:24877151;0;0;A->G;N/A;68,10	chr13:24823894;0;0;C->T;R->W;10,1	chr13:24877445;0;0;T->C;N/A;39,8
14	PTK2B	0.00967	0.00627,0.0134	12.716	0.880	chr8:27255130;4.63;0.6;G->A;R->Q;0,2	chr8:27293308;4.4;0.28;G->T;G->V;1,1	chr8:27277537;0;0;G->A;N/A;79,19	chr8:27255146;0;0;G->A;N/A;81,12	chr8:27255263;0;0;A->G;N/A;81,12	chr8:27315876;0;0;A->G;N/A;165,35	chr8:27293865;0;0;C->T;N/A;75,16	chr8:27301725;0;0;C->G;N/A;17,5	chr8:27308585;0;0;A->C;K->T;90,19	chr8:27315900;0;0;A->G;N/A;165,35	chr8:27255128;0;0;T->C;N/A;81,10	chr8:27311703;0;0;T->C;N/A;165,35
15	NOLC1	0.0103	0.00679,0.0142	12.890	0.900	chr10:103917202;8.73;0.9;C->T;R->*;0,3	chr10:103912174;0;0;G->A;D->N;0,1	chr10:103912209;0;0;G->A;N/A;2,1	chr10:103922063;0;0;G->C;N/A;9,3	chr10:103920475;0;0;T->C;S->P;10,3
16	SMYD5	0.011	0.00733,0.0149	8.362	0.670	chr2:73449902;4.62;0.07;G->A;R->Q;1,2	chr2:73450610;2.83;0.6;G->A;R->H;1,2	chr2:73441385;0;0;C->G;N/A;21,0
17	GPR35	0.0119	0.00813,0.0161	13.720	0.900	chr2:241569447;9.56;0.9;C->G;Y->*;0,2	chr2:241570127;0;0;C->T;T->M;21,2	chr2:241569849;0;0;C->T;N/A;21,2	chr2:241569742;0;0;C->A;R->S;5,0	chr2:241569442;0;0;G->A;A->T;4,0	chr2:241570092;0;0;C->T;N/A;21,2	chr2:241570249;0;0;A->C;S->R;111,25	chr2:241569585;0;0;C->T;N/A;4,2	chr2:241569454;0;0;G->A;V->I;1,2	chr2:241569692;0;0;C->T;T->M;40,6	chr2:241569492;0;0;G->C;N/A;3,1	chr2:241570047;0;0;C->T;N/A;0,0
18	PCCA	0.0126	0.00867,0.0168	7.700	0.900	chr13:100921021;3.54;0.9;G->A;V->M;0,3	chr13:100888122;0;0;A->G;N/A;33,9	chr13:100962156;0;0;A->G;I->V;4,3
19	PTGR1	0.0142	0.01,0.0187	7.890	0.900	chr9:114345759;3.74;0.9;T->A;K->M;0,2	chr9:114359624;0;0;C->A;A->S;121,21
20	ABCC1	0.0145	0.0103,0.0191	15.170	0.600	chr16:16208739;8.54;0.6;C->T;R->W;0,2	chr16:16218686;5.84;0;G->A;V->I;0,2	chr16:16162019;0;0;T->C;N/A;165,30	chr16:16228242;0;0;G->A;N/A;43,10	chr16:16162039;0;0;C->T;N/A;19,8	chr16:16138322;0;0;T->C;N/A;59,12	chr16:16138313;0;0;G->A;N/A;7,3	chr16:16139714;0;0;T->C;N/A;59,14
21	SBNO1	0.0153	0.00919,0.0222	11.009	0.600	chr12:123806235;7.97;0.6;C->A;G->C;0,2	chr12:123806084;0.51;0;T->C;N->S;1,1	chr12:123825559;0;0;C->T;N/A;47,4	chr12:123799974;0;0;A->G;N/A;137,26	chr12:123806219;0;0;C->T;S->N;46,4	chr12:123810873;0;0;G->A;N/A;130,26
22	EIF2AK2	0.0153	0.00919,0.0222	9.010	0.600	chr2:37347149;6.24;0.6;C->T;G->R;0,2	chr2:37336403;0;0;G->C;N/A;10,2
23	TRAK2	0.016	0.00972,0.023	6.450	0.600	chr2:202252596;3.68;0.6;C->T;R->Q;0,2	chr2:202245244;0;0;A->G;N/A;125,23	chr2:202264156;0;0;C->T;V->I;125,25	chr2:202252478;0;0;A->G;N/A;16,4	chr2:202260049;0;0;G->A;N/A;196,38	chr2:202252539;0;0;G->A;T->I;69,12
24	C10orf53	0.0173	0.0108,0.0246	13.760	0.600	chr10:50901917;10.99;0.6;C->A;C->*;0,2	chr10:50901938;0;0;C->T;N/A;102,18
25	ADRA2B	0.0193	0.0124,0.027	7.030	0.600	chr2:96780655;4.26;0.6;C->T;G->S;0,2	chr2:96781257;0;0;C->G;G->A;13,2	chr2:96780716;0;0;T->G;N/A;137,23
26	SLC9A6	0.02	0.0129,0.0278	6.571	0.600	chrX:135122270;3.79;0.6;C->T;P->L;0,2	chrX:135122262;0;0;C->T;N/A;2,7
27	RSG1	0.0233	0.0157,0.0317	9.848	0.900	chr1:16558713;5.44;0.9;G->A;R->W;0,3	chr1:16559044;0;0;C->A;G->V;3,1
28	ABHD5	0.024	0.0163,0.0325	12.410	0.900	chr3:43753284;8.25;0.9;G->C;W->S;0,3	chr3:43743914;0;0;G->T;R->L;1,1	chr3:43760062;0;0;T->G;N/A;4,1
29	PHOX2A	0.026	0.0179,0.0348	12.360	0.300	chr11:71950885;10.99;0.3;G->A;Q->*;0,2
30	CCDC24	0.026	0.0179,0.0348	6.410	0.600	chr1:44461756;3.66;0.6;G->A;R->Q;0,2	chr1:44457305;0;0;G->A;N/A;155,26	chr1:44461822;0;0;C->T;A->V;10,1
31	TIMM44	0.0266	0.0185,0.0355	11.370	0.560	chr19:7997576;8.79;0.56;G->T;P->Q;0,2	chr19:7992126;0;0;G->A;N/A;22,3	chr19:8003021;0;0;T->C;K->R;5,2	chr19:8005990;0;0.56;T->C;N/A;0,2	chr19:7999121;0;0;G->A;N/A;4,1	chr19:7992976;0;0;T->C;I->V;10,0	chr19:8000001;0;0;C->T;N/A;23,3	chr19:7992052;0;0;A->C;N/A;22,3
32	STC2	0.0273	0.0191,0.0363	8.740	0.600	chr5:172755066;5.97;0.6;C->A;R->L;0,2	chr5:172750235;0;0;A->G;N/A;1,1
33	MNS1	0.028	0.0196,0.0371	12.172	0.390	chr15:56736015;9.79;0.9;G->A;R->*;0,3	chr15:56721264;0;0;G->A;N/A;196,38	chr15:56736681;0;0.09;A->G;I->T;3,4	chr15:56756285;0;0;T->G;Q->P;22,4	chr15:56739063;0;0;C->T;N/A;11,2
34	KCNA3	0.028	0.0196,0.0371	8.100	0.600	chr1:111216792;5.33;0.6;G->A;R->C;0,2
35	FOXK2	0.03	0.0175,0.0441	11.711	1.200	chr17:80543821;6.18;0.3;C->T;R->W;0,2	chr17:80543972;0;0;C->T;A->V;1,1	chr17:80544069;0;0.9;A->G;N/A;0,3	chr17:80559439;0;0;C->T;N/A;0,1	chr17:80545076;0;0;A->G;I->V;6,1	chr17:80559272;0;0;C->T;P->L;5,1
36	STRN3	0.0328	0.0197,0.0476	5.390	0.300	chr14:31371744;4.02;0.3;G->A;T->M;0,2	chr14:31495140;0;0;C->G;N/A;0,0	chr14:31425437;0;0;T->C;N/A;56,7	chr14:31381351;0;0;T->C;N->S;92,19
37	CIDEA	0.0342	0.0208,0.0493	9.330	0.600	chr18:12262897;6.56;0.6;C->T;R->W;0,2	chr18:12274104;0;0;G->T;V->F;82,12	chr18:12277358;0;0;C->T;N/A;11,1
38	VCL	0.0346	0.0253,0.0447	9.330	0.600	chr10:75855428;6.56;0.6;C->T;R->W;0,2	chr10:75848972;0;0;G->C;N/A;0,0
39	TUBGCP5	0.0357	0.022,0.051	7.210	0.600	chr15:22864369;4.44;0.6;G->A;R->H;0,2	chr15:22840279;0;0;G->T;N/A;16,2	chr15:22867570;0;0;C->T;N/A;6,2	chr15:22873325;0;0;A->G;N/A;16,2
40	SLC25A16	0.0371	0.0231,0.0527	12.350	0.300	chr10:70246944;10.98;0.3;G->A;R->*;0,2
41	GALNT10	0.0456	0.0301,0.0629	3.930	0.300	chr5:153765901;2.56;0.3;G->A;A->T;0,2	chr5:153783753;0;0;C->T;N/A;32,6	chr5:153792490;0;0;C->T;N/A;4,0
42	SECISBP2	0.0471	0.0313,0.0645	7.320	0.300	chr9:91954819;5.95;0.3;G->T;R->I;0,2	chr9:91933470;0;0;G->C;N/A;2,2	chr9:91954848;0;0;C->G;Q->E;9,1
43	USE1	0.0499	0.0336,0.0679	12.360	0.300	chr19:17330089;10.99;0.3;C->T;R->*;0,2	chr19:17330060;0;0;T->C;L->S;196,38
44	ZNF229	0.0585	0.0408,0.0778	11.410	0.900	chr19:44933794;7.25;0.9;G->A;R->*;0,2	chr19:44934489;0;0;G->A;S->F;182,37	chr19:44932972;0;0;C->T;G->R;73,10	chr19:44933706;0;0;C->T;S->N;15,2	chr19:44932521;0;0;C->T;R->Q;6,1	chr19:44947050;0;0;T->C;N/A;76,20	chr19:44934653;0;0;T->C;N/A;15,2	chr19:44933947;0;0;G->A;R->C;77,9	chr19:44933504;0;0;G->A;N/A;15,4
45	RRH	0.0542	0.0372,0.0729	6.960	0.600	chr4:110756547;4.21;0.6;T->C;F->S;0,2	chr4:110765372;0;0;A->G;N/A;161,37	chr4:110765361;0;0;T->G;N/A;195,38
46	MYOF	0.0571	0.0396,0.0762	13.582	0.880	chr10:95083040;8.56;0.6;G->A;R->W;0,2	chr10:95079636;4.89;0;G->A;A->V;0,1	chr10:95111005;0;0;T->C;N/A;16,1	chr10:95082894;0;0;G->A;N/A;9,1	chr10:95168634;0;0;A->G;N/A;4,0	chr10:95148835;0;0;T->C;N/A;9,2	chr10:95083039;0;0;C->T;R->Q;10,3	chr10:95107428;0;0;G->A;R->C;10,2	chr10:95082882;0;0;G->A;N/A;9,1	chr10:95095792;0;0;A->G;N/A;18,1	chr10:95241999;0;0;A->C;N/A;196,38	chr10:95072906;0;0;T->C;N/A;168,29	chr10:95132729;0;0;T->C;N/A;1,1	chr10:95134589;0;0;G->A;N/A;1,2	chr10:95070331;0;0;G->T;N/A;0,0	chr10:95163809;0;0;G->T;N/A;14,2	chr10:95085594;0;0.28;T->C;N->D;1,1	chr10:95241986;0;0;C->A;N/A;27,5
47	NF1	0.0585	0.0408,0.0778	7.050	0.600	chr17:29684381;4.3;0.6;C->T;P->L;0,2	chr17:29483108;0;0;C->T;N/A;4,0	chr17:29508775;0;0;G->A;N/A;136,27	chr17:29653237;0;0;G->A;N/A;2,1
48	CAND2	0.0731	0.0433,0.107	12.784	0.900	chr3:12867010;6.65;0.3;C->T;R->C;1,2	chr3:12859342;3.7;0.6;C->T;L->F;0,2	chr3:12845013;1.65;0;C->T;S->L;2,1	chr3:12858028;0;0;T->C;S->P;128,21	chr3:12859004;0;0;A->C;H->P;130,19	chr3:12861586;0;0;T->C;N/A;37,4	chr3:12838179;0;0;A->G;N/A;1,1	chr3:12848822;0;0;T->C;V->A;146,22	chr3:12857493;0;0;C->T;P->L;117,18	chr3:12875443;0;0;G->A;A->T;126,17	chr3:12861608;0;0;G->A;V->I;35,4	chr3:12856856;0;0;A->G;Q->R;132,20	chr3:12858966;0;0;G->T;L->F;2,1
49	SCYL1	0.0897	0.0566,0.127	7.070	0.600	chr11:65303482;4.3;0.6;C->T;P->L;0,2	chr11:65293446;0;0.6;C->G;L->V;0,2	chr11:65293819;0;0;G->A;N/A;16,1	chr11:65298114;0;0.07;C->T;N/A;0,2	chr11:65293463;0;0;G->A;N/A;4,6

## Sheet: run3_VC_only
##	total_control	98
##	total_seq_aff	19
RANK	Gene	p-value	p-value-ci	Score	LOD	Variants
1	TIMM44	0.00165	0.000962,0.00243	11.370	0.560	chr19:7997576;8.79;0.56;G->T;P->Q;0,2
2	SLC9A6	0.00197	0.00121,0.00281	6.571	0.600	chrX:135122270;3.79;0.6;C->T;P->L;0,2
3	TMOD2	0.00228	0.00147,0.00319	7.070	0.600	chr15:52060595;4.3;0.6;C->T;P->L;0,2
4	INTS5	0.00244	0.00159,0.00337	13.350	0.600	chr11:62415889;10.58;0.6;G->A;R->*;0,2
5	PTK2B	0.00283	0.00192,0.00383	6.450	0.600	chr8:27255130;3.68;0.6;G->A;R->Q;0,2
6	EPB41L4A	0.00299	0.00205,0.00402	13.760	0.600	chr5:111504714;10.99;0.6;G->A;R->*;0,2
7	GPR35	0.00307	0.00212,0.00411	13.720	0.900	chr2:241569447;9.56;0.9;C->G;Y->*;0,2
8	NEK1	0.00349	0.00206,0.0051	8.600	0.900	chr4:170506525;4.44;0.9;C->T;R->H;0,3
9	PCCA	0.00365	0.00219,0.00529	7.700	0.900	chr13:100921021;3.54;0.9;G->A;V->M;0,3
10	FAM48A	0.00378	0.00272,0.00492	15.150	0.900	chr13:37622040;10.99;0.9;T->A;K->*;0,3
11	MNS1	0.00381	0.00231,0.00548	15.150	0.900	chr15:56736015;10.99;0.9;G->A;R->*;0,3
12	DHRS7C	0.00413	0.00257,0.00586	6.980	0.600	chr17:9676206;4.21;0.6;A->G;F->S;0,2
13	NOLC1	0.00429	0.0027,0.00605	12.890	0.900	chr10:103917202;8.73;0.9;C->T;R->*;0,3
14	RSG1	0.00444	0.00282,0.00624	10.720	0.900	chr1:16558713;6.56;0.9;G->A;R->W;0,3
15	ABHD5	0.0046	0.00295,0.00642	12.410	0.900	chr3:43753284;8.25;0.9;G->C;W->S;0,3
16	AURKB	0.00508	0.00334,0.00698	10.390	0.900	chr17:8109861;6.24;0.9;C->G;G->R;0,2
17	C16orf93	0.00508	0.00334,0.00698	9.820	0.900	chr16:30768844;5.66;0.9;G->A;R->W;0,2
18	CDKN2B	0.00524	0.00347,0.00717	8.370	0.900	chr9:22006147;4.22;0.9;C->T;D->N;0,2
19	KLHL1	0.00682	0.0048,0.00901	9.530	0.900	chr13:70681732;5.38;0.9;C->A;G->W;0,2
20	PTGR1	0.00742	0.00445,0.0107	7.890	0.900	chr9:114345759;3.74;0.9;T->A;K->M;0,2
21	GOLGA3	0.00774	0.0047,0.0111	8.590	0.900	chr12:133363022;4.44;0.9;C->T;R->H;0,2
22	TRAK2	0.014	0.00814,0.0206	6.450	0.600	chr2:202252596;3.68;0.6;C->T;R->Q;0,2
23	ABCC1	0.016	0.00972,0.023	9.330	0.600	chr16:16208739;6.56;0.6;C->T;R->W;0,2
24	C10orf53	0.0173	0.0108,0.0246	13.760	0.600	chr10:50901917;10.99;0.6;C->A;C->*;0,2
25	CIDEA	0.018	0.0113,0.0254	9.330	0.600	chr18:12262897;6.56;0.6;C->T;R->W;0,2
26	STC2	0.018	0.0113,0.0254	8.740	0.600	chr5:172755066;5.97;0.6;C->A;R->L;0,2
27	SBNO1	0.0187	0.0119,0.0262	10.210	0.600	chr12:123806235;7.46;0.6;C->A;G->C;0,2
28	TUBGCP5	0.0193	0.0124,0.027	7.210	0.600	chr15:22864369;4.44;0.6;G->A;R->H;0,2
29	EIF2AK2	0.02	0.0129,0.0278	9.010	0.600	chr2:37347149;6.24;0.6;C->T;G->R;0,2
30	SPATA13	0.02	0.0129,0.0278	6.790	0.000	chr13:24858405;6.79;0;A->G;N->S;0,3
31	ADRA2B	0.0207	0.0135,0.0286	7.030	0.600	chr2:96780655;4.26;0.6;C->T;G->S;0,2
32	KCNA3	0.022	0.0146,0.0301	8.100	0.600	chr1:111216792;5.33;0.6;G->A;R->C;0,2
33	VCL	0.0227	0.0151,0.0309	9.330	0.600	chr10:75855428;6.56;0.6;C->T;R->W;0,2
34	USE1	0.0233	0.0157,0.0317	12.360	0.300	chr19:17330089;10.99;0.3;C->T;R->*;0,2
35	CCDC24	0.0247	0.0168,0.0332	6.410	0.600	chr1:44461756;3.66;0.6;G->A;R->Q;0,2
36	GALNT10	0.026	0.0179,0.0348	3.930	0.300	chr5:153765901;2.56;0.3;G->A;A->T;0,2
37	SLC25A16	0.0314	0.0186,0.0459	12.350	0.300	chr10:70246944;10.98;0.3;G->A;R->*;0,2
38	PHOX2A	0.032	0.023,0.0417	12.360	0.300	chr11:71950885;10.99;0.3;G->A;Q->*;0,2
39	SECISBP2	0.0328	0.0197,0.0476	7.320	0.300	chr9:91954819;5.95;0.3;G->T;R->I;0,2
40	STRN3	0.034	0.0247,0.0439	5.390	0.300	chr14:31371744;4.02;0.3;G->A;T->M;0,2
41	FOXK2	0.0371	0.0231,0.0527	7.930	0.300	chr17:80543821;6.56;0.3;C->T;R->W;0,2
42	SMYD5	0.067	0.0481,0.0877	1.686	0.070	chr2:73449902;3.67;0.07;G->A;R->Q;1,2
43	SUSD5	0.208	0.122,0.309	5.550	0.000	chr3:33216425;5.55;0;C->T;C->Y;0,2

## Sheet: run4_without_VC
##	total_control	98
##	total_seq_aff	19
RANK	Gene	p-value	p-value-ci	Score	LOD	Variants
1	SUSD5	0.00365	0.00219,0.00529	14.670	0.880	del-chr3-33194619-9;7.47;0.28;GTGTTCACT->-;TVNT->-;0,1	chr3:33216450;3.14;0.6;G->A;R->W;0,2	chr3:33194990;0;0;C->A;E->D;68,9	chr3:33195284;0;0;G->A;N/A;21,3	chr3:33255592;0;0;A->G;F->L;157,30	chr3:33195309;0;0;A->G;L->S;21,3
2	SMYD5	0.0247	0.0168,0.0332	4.855	0.600	chr2:73450610;1.88;0.6;G->A;R->H;1,2	chr2:73441385;0;0;C->G;N/A;21,0
3	MNS1	0.0357	0.022,0.051	2.642	0.100	chr15:56736681;1.7;0.09;A->G;I->T;3,4	chr15:56756285;0;0;T->G;Q->P;22,4	chr15:56721264;0;0;G->A;N/A;196,38	chr15:56739063;0;0;C->T;N/A;11,2
4	SPATA13	0.0764	0.046,0.111	6.464	0.600	chr13:24868977;5.32;0.6;C->T;R->C;1,2	chr13:24823894;1.71;0;C->T;R->W;10,1	chr13:24823699;0;0;G->A;G->S;11,1	chr13:24877308;0;0;A->G;N/A;66,10	chr13:24877442;0;0;G->A;N/A;66,10	chr13:24877179;0;0;G->A;N/A;68,10	chr13:24877151;0;0;A->G;N/A;68,10	chr13:24876752;0;0;T->C;N/A;66,10	chr13:24877550;0;0;G->C;N/A;66,9	chr13:24877445;0;0;T->C;N/A;39,8	chr13:24868919;0;0;T->C;N/A;8,1
5	KLHL1	0.106	0.0702,0.147	2.770	0.600	chr13:70681453;0;0;C->T;E->K;0,1	chr13:70275876;0;0.6;A->G;N/A;0,2	chr13:70549906;0;0;G->A;P->S;1,0	chr13:70413291;0;0;A->G;N/A;6,3
6	AURKB	0.14	0.0981,0.185	3.540	0.000	chr17:8110585;3.54;0;C->T;V->M;0,1	chr17:8108331;0;0;A->G;M->T;175,35	chr17:8108339;0;0;G->A;N/A;136,28
7	FOXK2	0.166	0.121,0.216	4.174	0.900	chr17:80559272;0;0;C->T;P->L;5,1	chr17:80559439;0;0;C->T;N/A;0,1	chr17:80543972;0;0;C->T;A->V;1,1	chr17:80545076;0;0;A->G;I->V;6,1	chr17:80544069;0;0.9;A->G;N/A;0,3
8	PTK2B	0.169	0.124,0.22	5.150	0.280	chr8:27293308;3.45;0.28;G->T;G->V;1,1	chr8:27311703;0;0;T->C;N/A;165,35	chr8:27293865;0;0;C->T;N/A;75,16	chr8:27315876;0;0;A->G;N/A;165,35	chr8:27255128;0;0;T->C;N/A;81,10	chr8:27277537;0;0;G->A;N/A;79,19	chr8:27255146;0;0;G->A;N/A;81,12	chr8:27315900;0;0;A->G;N/A;165,35	chr8:27308585;0;0;A->C;K->T;90,19	chr8:27301725;0;0;C->G;N/A;17,5	chr8:27255263;0;0;A->G;N/A;81,12
9	GOLGA3	0.238	0.146,0.345	3.166	0.000	chr12:133381560;2.56;0;T->G;T->P;0,2	chr12:133393323;0.52;0;C->T;G->E;15,6	chr12:133389998;0;0;T->C;N/A;33,7	chr12:133384864;0;0;G->A;P->L;55,13	chr12:133378440;0;0;C->T;N/A;50,8	chr12:133363006;0;0;G->A;N/A;67,9	chr12:133381312;0;0;C->T;N/A;0,1	chr12:133360530;0;0;T->C;N/A;196,38
10	TIMM44	0.257	0.162,0.369	2.580	0.560	chr19:7992976;0;0;T->C;I->V;10,0	chr19:7992126;0;0;G->A;N/A;22,3	chr19:8005990;0;0.56;T->C;N/A;0,2	chr19:7999121;0;0;G->A;N/A;4,1	chr19:8000001;0;0;C->T;N/A;23,3	chr19:8003021;0;0;T->C;K->R;5,2	chr19:7992052;0;0;A->C;N/A;22,3
11	ABCC1	0.277	0.178,0.393	3.860	0.000	chr16:16218686;3.86;0;G->A;V->I;0,2	chr16:16162019;0;0;T->C;N/A;165,30	chr16:16138322;0;0;T->C;N/A;59,12	chr16:16162039;0;0;C->T;N/A;19,8	chr16:16138313;0;0;G->A;N/A;7,3	chr16:16139714;0;0;T->C;N/A;59,14	chr16:16228242;0;0;G->A;N/A;43,10
12	EPB41L4A	0.406	0.286,0.545	4.026	0.280	chr5:111504782;2.57;0.28;C->A;R->L;2,2	chr5:111611076;0;0;A->G;N/A;83,10	chr5:111601969;0;0;C->T;V->I;3,1	chr5:111504479;0;0;C->T;R->H;124,14	chr5:111545670;0;0;C->G;S->T;133,17	chr5:111530284;0;0;A->G;Y->H;137,18	chr5:111519740;0;0;T->C;N->S;132,17
13	DHRS7C	0.406	0.286,0.545	0.837	0.000	chr17:9676134;0.81;0;G->A;S->L;16,6	chr17:9674922;0;0;A->G;N/A;16,5	chr17:9674976;0;0;T->C;N/A;16,5	chr17:9676148;0;0;C->T;N/A;16,6	chr17:9676115;0;0;C->G;E->D;3,1	chr17:9674901;0;0;C->T;N/A;10,4
14	SBNO1	0.901	0.724,1.11	0.170	0.000	chr12:123825559;0;0;C->T;N/A;47,4	chr12:123810873;0;0;G->A;N/A;130,26	chr12:123806219;0;0;C->T;S->N;46,4	chr12:123799974;0;0;A->G;N/A;137,26	chr12:123806084;0;0;T->C;N->S;1,1
15	RSG1	0.931	0.751,1.14	0.011	0.000	chr1:16559044;0;0;C->A;G->V;3,1
16	SLC9A6	1	1.1	0.000	0.000	chrX:135122262;0;0;C->T;N/A;2,7
17	KCNA3	1	1.1	0.000	0.000
18	CCDC24	1	1.1	0.000	0.000	chr1:44461822;0;0;C->T;A->V;10,1	chr1:44457305;0;0;G->A;N/A;155,26
19	ADRA2B	1	1.1	0.000	0.000	chr2:96781257;0;0;C->G;G->A;13,2	chr2:96780716;0;0;T->G;N/A;137,23
20	TRAK2	1	1.1	0.000	0.000	chr2:202264156;0;0;C->T;V->I;125,25	chr2:202252478;0;0;A->G;N/A;16,4	chr2:202245244;0;0;A->G;N/A;125,23	chr2:202260049;0;0;G->A;N/A;196,38	chr2:202252539;0;0;G->A;T->I;69,12
21	GPR35	1	1.1	0.000	0.000	chr2:241569692;0;0;C->T;T->M;40,6	chr2:241569492;0;0;G->C;N/A;3,1	chr2:241570047;0;0;C->T;N/A;0,0	chr2:241569442;0;0;G->A;A->T;4,0	chr2:241569742;0;0;C->A;R->S;5,0	chr2:241570092;0;0;C->T;N/A;21,2	chr2:241569454;0;0;G->A;V->I;1,2	chr2:241569585;0;0;C->T;N/A;4,2	chr2:241569849;0;0;C->T;N/A;21,2	chr2:241570127;0;0;C->T;T->M;21,2	chr2:241570249;0;0;A->C;S->R;111,25
22	EIF2AK2	1	1.1	0.000	0.000	chr2:37336403;0;0;G->C;N/A;10,2
23	ABHD5	1	1.1	0.000	0.000	chr3:43760062;0;0;T->G;N/A;4,1	chr3:43743914;0;0;G->T;R->L;1,1
24	NEK1	1	1.1	0.000	0.000	chr4:170428901;0;0;C->T;A->T;23,2	chr4:170482883;0;0;A->G;N/A;14,7	chr4:170398454;0;0;T->C;E->G;19,3	chr4:170315496;0;0;C->T;N/A;177,35	chr4:170477125;0;0;G->A;A->V;14,5	chr4:170347331;0;0;C->T;N/A;0,1
25	GALNT10	1	1.1	0.000	0.000	chr5:153783753;0;0;C->T;N/A;32,6	chr5:153792490;0;0;C->T;N/A;4,0
26	STC2	1	1.1	0.000	0.000	chr5:172750235;0;0;A->G;N/A;1,1
27	CDKN2B	1	1.1	0.000	0.000
28	PTGR1	1	1.1	0.000	0.000	chr9:114359624;0;0;C->A;A->S;121,21
29	SECISBP2	1	1.1	0.000	0.000	chr9:91933470;0;0;G->C;N/A;2,2	chr9:91954848;0;0;C->G;Q->E;9,1
30	SLC25A16	1	1.1	0.000	0.000
31	C10orf53	1	1.1	0.000	0.000	chr10:50901938;0;0;C->T;N/A;102,18
32	VCL	1	1.1	0.000	0.000	chr10:75848972;0;0;G->C;N/A;0,0
33	NOLC1	1	1.1	0.000	0.000	chr10:103920475;0;0;T->C;S->P;10,3	chr10:103922063;0;0;G->C;N/A;9,3	chr10:103912174;0;0;G->A;D->N;0,1	chr10:103912209;0;0;G->A;N/A;2,1
34	PHOX2A	1	1.1	0.000	0.000
35	INTS5	1	1.1	0.000	0.000
36	PCCA	1	1.1	0.000	0.000	chr13:100888122;0;0;A->G;N/A;33,9	chr13:100962156;0;0;A->G;I->V;4,3
37	FAM48A	1	1.1	0.000	0.000	chr13:37583831;0;0;G->A;T->M;82,11	chr13:37583812;0;0;A->G;N/A;6,1
38	STRN3	1	1.1	0.000	0.000	chr14:31425437;0;0;T->C;N/A;56,7	chr14:31495140;0;0;C->G;N/A;0,0	chr14:31381351;0;0;T->C;N->S;92,19
39	TMOD2	1	1.1	0.000	0.000
40	TUBGCP5	1	1.1	0.000	0.000	chr15:22873325;0;0;A->G;N/A;16,2	chr15:22867570;0;0;C->T;N/A;6,2	chr15:22840279;0;0;G->T;N/A;16,2
41	C16orf93	1	1.1	0.000	0.000
42	CIDEA	1	1.1	0.000	0.000	chr18:12277358;0;0;C->T;N/A;11,1	chr18:12274104;0;0;G->T;V->F;82,12
43	USE1	1	1.1	0.000	0.000	chr19:17330060;0;0;T->C;L->S;196,38
